# Supplementary material for: Stochastic and deterministic dynamics of intrinsically irregular firing in cortical inhibitory interneurons
Source: eLife. 2016 Aug 18;5:e16475. doi: 10.7554/eLife.16475 (PMC5030087; doi:10.7554/eLife.16475)
Supplement: Figure 2—source data 1. — DOI: http://dx.doi.org/10.7554/eLife.16475.005 [file elife-16475-fig2-data1.xlsx]

## Sheet: 2D
Time (s)	No. of ISIs	Mean (ms)	Standard Dev (ms)	Standard Error of Mean (ms)
25	82	92.3433	25.6709	2.8349
50	87	87.3362	21.2999	2.2836
75	93	81.65	20.6302	2.1393
100	91	82.761	17.8411	1.8703
125	84	89.4214	27.4989	3.0004
150	77	98.6597	23.9685	2.7315
175	75	100.281	31.2343	3.6066
200	75	101.427	33.9975	3.9257
225	72	104.09	30.7937	3.6291
250	73	104.227	34.236	4.007
275	81	93.8877	30.4402	3.3822
300	85	89.2094	26.2167	2.8436
325	83	91.0542	24.3081	2.6682
350	85	88.4629	21.8799	2.3732
375	80	94.6794	27.2572	3.0475
400	81	93.8074	26.5001	2.9445
425	82	92.9744	26.277	2.9018
450	84	90.4048	26.7846	2.9224
475	83	90.2452	31.8024	3.4908
500	86	87.1262	26.1419	2.819
525	85	89.5247	28.5904	3.1011
550	83	90.6042	30.093	3.3031
575	85	89.3024	26.7878	2.9055
600	84	90.5607	29.3844	3.2061
625	81	93.9444	30.696	3.4107
650	84	89.7905	29.9553	3.2684
675	83	90.6205	24.8781	2.7307
700	83	91.2349	30.948	3.397
725	88	86.6665	26.8232	2.8594
750	86	87.6262	25.7381	2.7754
