# Supplementary material for: Stochastic and deterministic dynamics of intrinsically irregular firing in cortical inhibitory interneurons
Source: eLife. 2016 Aug 18;5:e16475. doi: 10.7554/eLife.16475 (PMC5030087; doi:10.7554/eLife.16475)
Supplement: Figure 2—source data 2. — Nonstationarity is the ratio of the average change in mean ISI in consecutive trials, divided by the standard error of the mean ISI. Time series with nonstationarity > 0.5 were rejected. In five of ten cells, both recurrence and determinism were significant (p< 0.05), only recurrence was significant in a further two cells, while in the three remaining cells, neither recurrence nor determinism were significant. DOI: http://dx.doi.org/10.7554/eLife.16475.006 [file elife-16475-fig2-data2.xlsx]

## Sheet: Sheet1
Cell	Number of ISIs	Firing Frequency (Hz)	CV	Recurrence	Determinism	Nonstationarity
04_6_09_2	1394	13.44	0.33	p = 0.41	p = 0.19	0.015
05_6_09_3	831	12.47	0.25	p < 0.04*	p = 0.22	0.315
12_1_10_1	452	8.35	0.34	p<0.002*	p=0.11	0.218
05_6_09_8	148	3.93	0.26	p<1 x 10-5*	p<0.034*	0.156
29_8_12_1	8672	17.5	0.3	p<1 x 10-5*	p<1 x 10-5*	0.024
19_3_15_1	1277	11.1352	0.32	p<1.19e-16*	p<0.0026*	0.067
21_3_15_3	2102	10.48	0.207	p=0.267	p=0.161	0.126
31_10_15_2	925	9.68	0.21	p=0.232	p=0.228	0.187
31_10_15_6	858	9.98	0.178	p<7.52e-09*	p<0.023*	0.331
03_12_15_3	1672	11.05	0.305	p<2.42e-71*	p<8.74e-32*	0.109
