# Supplementary material for: Stochastic and deterministic dynamics of intrinsically irregular firing in cortical inhibitory interneurons
Source: eLife. 2016 Aug 18;5:e16475. doi: 10.7554/eLife.16475 (PMC5030087; doi:10.7554/eLife.16475)
Supplement: Figure 4—source data 1. — DOI: http://dx.doi.org/10.7554/eLife.16475.010 [file elife-16475-fig4-data1.xlsx]

## Sheet: 4C
Steady-state Activation
Voltage step (mV)	-75	-70	-65	-60	-55	-50	-45	-40	-35	-30	-25	-20	-15	-10	-5	0	5	10	15	20	25	30	35	40	45	50
Normalised conductance	0.0680316	0.0444762	0.0114811	0.0433511	0.0335875	0.0555658	0.0898238	0.131997	0.199771	0.269304	0.319975	0.421441	0.443583	0.535565	0.557127	0.630425	0.659159	0.737608	0.752381	0.810252	0.84077	0.871722	0.905989	0.93582	0.959778	1
	0.0953203	0.00998706	0.0382218	0.023377	0.0522997	0.0526452	0.109153	0.122046	0.229883	0.0701828	0.361477	0.176049	0.499261	0.285015	0.597759	0.380171	0.688599	0.518074	0.780004	0.677997	0.855402	0.799024	0.917536	0.925956	0.966432	1
	0.145033	0.0190791	0.030993	0.0216651	0.055096	0.0710369	0.110375	0.0508853	0.228632	0.293671	0.349786	0.0714474	0.468069	0.202996	0.570706	0.326106	0.662621	0.447855	0.744747	0.544645	0.865346	0.654554	0.918887	0.842451	0.983642	1
	0.130929	0.0751315	0.160237	0.0469664	0.195909	0.0743901	0.24426	0.02025	0.225618	0.202771	0.364791	0.428666	0.481353	0.570651	0.587699	0.670596	0.668948	0.797116	0.761473	0.873532	0.84634	0.925707	0.906084	0.991039	0.978455	1
	0.0130516	0.0250548	0.0150167	0.0434091	0.0194965	0.233364	0.0581186	0.02025	0.140851	0.0548709	0.269463	0.347999	0.414354	0.484753	0.541408	0.591068	0.648636	0.683032	0.749589	0.775386	0.875181	0.868023	0.954702	0.935796	0.974324	1
	0.00333508	0.125428	0.00658595	0.197447	0.00959123	0.0223282	0.0145389	0.120568	0.0496982	0.260862	0.115416	0.004524	0.194327	0.322084	0.295589	0.567774	0.370244	0.704608	0.493189	0.823204	0.755674	0.925317	0.832069	1	0.925586	0.986384
	0.00689559	0.00939941	0.0129311	0.0174941	0.000428545	0.00918759	0.0275348	0.00470554	0.158453	0.260862	0.31089	0.184829	0.447762	0.293917	0.523996	0.406364	0.608707	0.515433	0.662802	0.608573	0.872255	0.736174	0.886808	0.85625	0.936187	1
	0.012647	0.0693159	0.0171607	0.00859289	0.0239044	0.0332522	0.011842	0.0541208	0.0619999	0.0889286	0.20177	0.113355	0.323773	0.3865	0.457097	0.615593	0.573401	0.730349	0.654054	0.795588	0.756798	0.932936	0.838602	0.998398	0.973769	1
	0.00197911	0.047366	0.00818021	0.0233221	0.0090226	0.0207313	0.0153357	0.128214	0.0704804	0.0251523	0.180644	0.453943	0.334253	0.674563	0.609639	0.834013	1	0.907709	0.838591	0.998246	0.872883	0.986121	0.959798	0.988418		1
	0.0104279	0.047366	0.0170206	0.00538103	0.0232132	0.00638268	0.0385729	0.139231	0.122022	0.063792	0.264353	0.453943	0.439023	0.674563	0.569753	0.834013	0.687988	0.907709		0.998246		0.986121		0.988418		1
		0.0464963		0.0174165		0.0263044		0.167792		0.325208		0.0748424		0.196649		0.40976		0.596018		0.741381		0.842604		0.938071		1
		0.0405501						0.169761		0.219849		0.0748424		0.21435		0.380523		0.478781		0.577795		0.718828		0.845941		1
		0.0405501						0.2461		0.0876604		0.211498		0.21435		0.380523		0.478781		0.577795		0.718828		0.845941		1
		0.0059076						0.104344		0.105992		0.199129		0.347742		0.466318		0.585538		0.695475		0.815151		0.888598		1
		0.0215639						0.0264676		0.179846		0.228013		0.470022		0.661492		0.804702		0.87513		0.976274		0.981975		1
		0.0506357						0.0948985		0.224381		0.114383		0.359028		0.496104		0.598948		0.702256		0.808758		0.932699		1
		0.0329521						0.0208233		0.268028		0.534944		0.0975945		0.307718		0.607459		0.821913		0.949324		1		0.929352
		0.0246521						0.0409217		0.293207		0.414604		0.205294		0.29607		0.379027		0.457933		0.563577		0.726907		1
		0.0187354						0.0608257		0.288843		0.270452		0.666102		0.798469		0.876833		0.961415		1		0.992294		0.998122
		0.0382718								0.292548		0.29966		0.587766		0.690656		0.750988		0.859409		0.922598		0.956125		1
		0.0131795								0.212135		0.348826		0.467592		0.675456		0.880182		1		0.838614		0.778843		0.798134
		0.0268575								0.0805031		0.312488		0.158272		0.366898		0.563659		0.735276		0.814814		0.914737		1
		0.0630262								0.228131		0.396278		0.443826		0.569005		0.710421		0.804025		0.890206		0.95373		1
		0.0179302								0.123791		0.434778		0.202124		0.440504		0.667578		0.846838		0.908574		1		0.999302
		0.155983								0.126026		0.407767		0.483678		0.635589		0.778769		0.892276		0.935503		0.995206		1
		0.0114365								0.201004		0.438462		0.398114		0.481213		0.542647		0.625112		0.753006		0.848301		1
		0.0126754										0.337682		0.494619		0.612092		0.707558		0.788312		0.876608		0.927796		1
		0.0356801										0.15224		0.553265		0.632154		0.732887		0.816985		0.891109		0.945327		1
		0.0261359										0.418881		0.515128		0.624168		0.704084		0.819663		0.893736		0.949759		1
		0.178772										0.257611		0.527349		0.623011		0.721415		0.807679		0.872919		0.947772		1
		0.0116559										0.259842		0.475358		0.597115		0.712299		0.81699		0.922787		1		0.99991
		0.00575156										0.358906		0.237788		0.323692		0.448355		0.603768		0.779867		0.886137		0.975748
		0.0127689												0.48325		0.557098		0.622878		0.716468		0.853319		0.89933		0.959507
		0.019575												0.409979		0.534716		0.622512		0.741353		0.798257		0.870293		1
		0.00384892												0.412465		0.747093		0.780383		0.847413		0.937818		0.917833
		0.0137703												0.500673		0.635557
Brief protocol description: A total of 36 cells were tested at increasing voltage steps, where the maximum conductance was usually obtained at 40 mV or 50 mV. Each cell was not necessarily tested at every voltage step.
Steady-state inactivation:
Voltage step (mV)	-100	-90	-85	-80	-75	-70	-65	-60	-55	-50
Normalised current amplitude	0.8944	1	0.903576	0.940372	0.696619	0.717909	0.44011	0.373665	0.146491	0.0372508
	1	1	0.960908	0.750851	0.821129	0.62664	0.403027	0.374733	0.0773662	0.0701653
	0.958376	1	0.964394	0.853273	0.964297	0.630325	0.814148	0.264375	0.105254	0.0641618
	1	1	0.861235	0.943608	0.620558	0.710404	0.251741	0.0787075	0.12413	0.257409
	0.971249	1	0.942996	0.81249	0.877473	0.698348	0.644217	0.313954	0.194776	0.0619888
	0.955782	1	0.92082	0.779955	0.674036	0.625497	0.392133	0.268303	-0.0130867	0.244506
	1	0.869313	0.814778	1	0.713727	0.712707	0.313093	0.633682	0.213919	0.0643357
	0.938694	0.966076	1	1	0.732226	0.938458	0.326542	0.0379792	0.278509
	0.93046	1	0.862095	0.815989	0.85002	0.463736	0.542332	0.211946	0.0846867
	0.828305	0.905451	0.7113	0.934577	0.7257	0.682655	0.658064	0.244917
		0.950422	1	0.88063	0.869567	0.474292	0.535863	0.129567
		0.857902	1	0.837483	0.637892	0.586998		0.25459
		0.927008	0.81976	0.918124	0.732328	0.691512		0.409688
		0.814707		0.873126		0.579468		0.54091
		0.901887		0.738846		0.652362		0.16235
		0.93282		0.975375		0.857867
		0.905228		0.650456		0.364702
		0.809861		0.924744		0.51988

## Sheet: 4D
Membrane potential (mV)	-50	-45	-40	-35	-30	-25	-20	-15	-10	-5	0	5	10	15	20	25	30	35	40
Activation time constant (ms)	0.3146	0.5545	1.9068	1.0692	1.0008	0.9808	0.899	0.914	0.7889	0.8744	1.0132	1.0929	1.2441	1.2313	1.234	1.0374	1.0613	0.8966	0.8872
	0.0461	0.319	0.05	4.5615	2.6388	1.4128	0.5574	0.7283	0.746	1.1669	1.26	0.7947	0.4927	0.4954	0.3635	0.4591	0.3854	0.7479	0.3176
	0.0462		0.05		2.2019	0.4327	1.0167	0.7377	0.6645	0.662	0.614	0.5098	0.4786	0.4692	0.3725	0.3926	0.3282	0.3489	0.4341
	0.05		4.5799		0.3684	0.2882	0.4585	0.6102	0.6061	0.595	0.6055	0.5351	0.5113	0.4746	0.5737	0.5916	0.487	0.4797	0.264
	0.0776		0.0466		0.742	0.8141	0.5306	0.6397	0.6088	0.4937	0.4553	0.3888	0.3569	0.2941	0.2726	0.2508	0.2797	0.2324	0.4434
	0.05		3.1852		0.2584	0.3945	0.8689	0.994	0.8073	0.8177	0.7413	0.661	0.6286	0.5926	0.563	0.5233	0.5365	0.4835	0.2915
	0.05				0.2988	0.2216	0.5202	0.3376	0.4764	0.5303	0.4646	0.488	0.4998	0.4012	0.4383	0.4209	0.3592	0.3282	0.4135
	0.05						0.5773	0.6335	0.6046	0.6049	0.5936	0.6052	0.596	0.5392	0.5571	0.5333	0.4805	0.4512
Inactivation time constant (ms)	2.52939	14.831	14.8524	14.376	14.3744	15.1715	18.56	23.6073	24.8922	27.009	27.4906	29.6982	31.4089	32.7959	34.0581	35.3308	37.1965	37.9365	39.0772
	27.192	7.48469	28.0565	24.1404	40.3424	31.6474	36.2039	36.2265	36.6928	36.397	28.2303	30.7581	15.2216	13.8381	11.984	15.018	13.0691	17.3328	5.8729
	7.40831	14.8939	28.9443		23.7596	20.2344	19.7245	16.3428	14.391	17.2558	14.3756	17.1759	13.4828	11.7662	9.66813	8.41992	7.3158	5.9173	12.9637
	8.70597		4.24125		25.924	24.284	25.4508	26.9959	24.6593	21.5751	17.6984	16.9018	18.8506	19.8157	17.5835	14.8773	14.3677	12.5774	11.7347
	4.84339		6.72788		18.369	17.9341	20.2881	20.1959	21.3703	20.7037	21.5376	18.844	13.639	11.9407	12.3496	11.0891	10.8339	11.835	30.9658
	4.08889		20.4524		7.14049	13.075	14.9961	17.7448	18.2921	16.9422	17.2507	14.1829	29.6335	29.8051	29.0841	28.1072	30.6429	30.3687	13.9702
			9.4453		30.729	29.6663	29.3705	31.1415	31.8067	32.1446	29.2331	28.9423	9.05081	8.41158	8.53172	9.42578	10.5708	11.8427	11.0686
			10.2869		10.6899	8.96563	9.72725	9.41453	8.04394	9.53901	9.54224	9.31162	17.453	15.5103	14.1203	12.3961	12.5271	12.0042
					31.8955	28.997	29.5049	27.2179	26.0004	23.2691	21.6969	19.1831
Brief protocol description: an exponential curve was fit by least squares to the rising and decaying component of the dissected A-type current. The time constant was extracted from the best fit. Not every cell was tested at every potential, and in some few cells, a perfectly clear fit was not possible to obtain for some voltage steps.
Membrane potential (mV)	-100	-90	-85	-80	-75	-70	-65
Recovery from inactivation time constant (ms)	31.0031	11.9012	25.1025	16.4016	33.3033	17.2017	27.6028
	19.802	28.6029	34.0034	27.7028	28.8029	32.6033	22.8023
	10.5011	23.2023	17.9018	29.3029	24.9025	26.7027	23.0023
	28.3028	15.2015	52.2052	27.4027	39.904	30.003	139.314
	11.5012	11.0011	37.7038	13.5014	41.3041	17.3017	71.5072
	22.1022	29.903	22.5023	27.0027	30.203	31.5032	92.9093
	26.2026	16.3016	33.2033	38.0038	49.4049	38.4038	18.9019
	14.1014	10.5011	24.6025	23.8024	28.2028	26.1026	19.3019
	18.3018	64.1064	25.9026	54.3054	39.904	66.0066	25.3025
	11.5012	26.4026	9.801	43.6044	22.5023	45.2045	36.2036
		23.0023	21.7022	30.9031	27.2027	38.8039	37.3037
		27.4027	38.6039	46.9047	63.8064	53.3053
		20.9021	22.8023	38.3038	25.7026	49.0049
		11.0011		32.3032		23.0023
		24.0024		13.5014		20.8021
		16.3016		28.4028		46.1046
		22.7023		23.0023		163.416
		11.5012		35.5036		19.902
Brief protocol description: cells were depolarised from -80 mV to 0 mV (50 ms, control), followed by a recovery period at a sequence of different durations (2, 5, 10, 30, 50, 100, 500, 800 ms) at each of the potentials indicated, followed by a test step to 0 mV. An exponential recovery time course was then fitted.

## Sheet: 4E
Control Kv4 amplitude (pA)	PhTX Kv4 amplitude (pA)	Reduction (%)
715	309	0.567832
206	39	0.81068
548	247	0.54927
890	446	0.498876
644.36	352.36	0.453163
770	248	0.677922
721	489	0.321775
	Average	0.554217
