# Supplementary material for: Stochastic and deterministic dynamics of intrinsically irregular firing in cortical inhibitory interneurons
Source: eLife. 2016 Aug 18;5:e16475. doi: 10.7554/eLife.16475 (PMC5030087; doi:10.7554/eLife.16475)
Supplement: Figure 5—source data 1. — DOI: http://dx.doi.org/10.7554/eLife.16475.015 [file elife-16475-fig5-data1.xlsx]

## Sheet: 5e
CVISI at 10Hz/Control
Positive gkt injection	Negative gkt injection	Brief protocol description: Each cell was tested at one or more gkt levels. Next, the CVISI was measured at 8-12Hz and compared to the CVISI at its native gkt state.
2.00525	0.960861
1.30662	1.01032
1.27813	0.80742
1.40634	0.828776
1.05426	0.432707
2.01671	0.846337
1.27402	0.722893
1.4472	1.02299
1.88069	1.00591
1.25126	0.874051
1.75337	1.16666
1.06111	0.408376
1.10776	0.710477
1.40579	0.72368
1.23536	0.511862
1.05631	0.62757
1.87282	0.777878
1.59813	0.836081
1.24511	0.654953
0.920331	0.744349
1.39896	0.596513
1.06363	0.352107
1.11393	0.668942
1.21974	0.922083
1.35526	0.814897
1.63394	0.940774
1.31525	0.381183
1.53919	0.933324
1.40509	0.781228
1.7129	0.538462
1.46159	0.543478
1.26906	0.459459
1.75835	0.845455
1.40629
1.30627
1.18561
1.21078
1.52632
1.19565
1.09091
1.22727
1.72632

## Sheet: 5f
Normalised conductance (nS/pF)	CVISI at 10Hz/Control
0.183612	1.72632		Brief protocol description: Data shown in figure 5e is distributed according to the normalised conductance, which takes into account the capacitance of each cell.
0.219727	1.22727
0.109864	1.09091
-0.219727	0.845455
-0.095713	0.459459
0.109278	1.19565
-0.109278	0.543478
0.198544	1.52632
-0.0810892	0.538462
-0.324645	0.781228
-0.240254	0.933324
-0.360381	0.381183
0.303852	1.21078
-0.303852	0.940774
-0.28884	0.814897
0.463691	1.18561
0.370953	1.30627
0.278214	1.40629
-0.370953	0.922083
-0.0785637	0.668942
-0.0764407	0.352107
0.0337608	1.75835
-0.0406124	0.596513
-0.0547252	0.744349
-0.0875603	0.654953
0.0764027	1.26906
-0.0395151	0.836081
-0.0658586	0.777878
0.0964266	1.46159
-0.0555381	0.62757
0.0863965	1.7129
0.0792483	1.40509
0.0222157	1.53919
-0.0530076	0.511862
0.196028	1.31525
0.10834	1.63394
0.0541698	1.35526
-0.0541698	0.72368
0.0980467	1.21974
-0.058828	0.710477
0.131427	1.11393
0.177968	1.06363
0.181642	1.39896
0.0908208	0.920331
-0.107131	0.408376
0.391627	1.24511
-0.195814	1.16666
0.36722	1.59813
0.18361	1.87282
0.0918051	1.05631
0.325303	1.23536
0.523115	1.40579
0.261557	1.10776
0.130779	1.06111
-0.130779	0.874051
-0.261557	1.00591
0.195169	1.75337
0.0975846	1.25126
-0.0975846	1.02299
-0.195169	0.722893
0.177505	1.88069
0.0887526	1.4472
0.265148	1.27402
0.132574	2.01671
-0.265148	0.846337
-0.107755	0.432707
0.176864	1.05426
-0.0884318	0.828776
-0.176864	0.80742
0.672584	1.40634
0.336292	1.27813
-0.168146	1.01032
-0.336292	0.960861
0.167884	1.30662
0.0839421	2.00525
0	1
0	1
0	1
0	1
0	1
0	1
0	1
0	1
0	1
0	1
0	1
0	1
0	1
0	1
0	1
0	1
0	1
0	1
0	1
0	1
0	1
0	1
0	1
0	1
0	1
0	1
0	1
0	1
0	1
0	1
0	1
0	1
0	1
0	1
0	1
0	1
0	1
0	1
0	1
0	1
0	1
0	1
