# Supplementary material for: Stochastic and deterministic dynamics of intrinsically irregular firing in cortical inhibitory interneurons
Source: eLife. 2016 Aug 18;5:e16475. doi: 10.7554/eLife.16475 (PMC5030087; doi:10.7554/eLife.16475)
Supplement: Figure 8—source data 1. — DOI: http://dx.doi.org/10.7554/eLife.16475.024 [file elife-16475-fig8-data1.xlsx]

## Sheet: 8b
Figure 8bii
GABA conductance (nS)	0.1	0.2	0.4	0.65	0.9	1.9
Synchrony (Control)	0.172077	0.474082	0.808887	0.858739	0.823676	0.876087
	0.190732	0.436547	0.712894	0.663545	0.828708	0.89652
	0.411538	0.6017	0.763905	0.716836	0.817155	0.91804
	0.241108	0.610608	0.746435	0.547446	0.811583	0.903438
	0.351786	0.432144	0.664889	0.549028	0.782713	0.873555
	0.31639	0.640734	0.702416	0.620081	0.806687	0.904569
	0.420581	0.511009	0.628904	0.66084	0.689161	0.912009
Synchrony (3.57 nS)	0.159584	0.309181	0.401741	0.609815	0.710317	0.828068
	0.337167	0.169908	0.442468	0.640968	0.696927	0.861919
	0.317072	0.460637	0.507166	0.68756	0.691975	0.854106
	0.180741	0.457644	0.639082	0.714896	0.690729	0.854077
	0.199242	0.51097	0.425324	0.623838	0.788063	0.860697
	0.19344	0.25128	0.691809	0.548837	0.612955	0.923209
	0.316439	0.0817967	0.463102	0.705314	0.720644	0.810982
Brief protocol description: Each cell was tested repeatedly at increasing oscillatory GABA conductance. Firing frequencies close to the GABA oscillation frequency were used (5-15Hz for 10Hz and 35-45Hz for 40Hz).

## Sheet: 8c
Figure 8cii
GABA conductance (nS)	0.2	0.4	0.9	1.4	1.9	2.4
Synchrony (Control)	0.206465	0.643091	0.727509	0.843977	0.765789	0.84746
	0.25299	0.408524	0.630536	0.852064	0.83432	0.883115
	0.378293	0.120162	0.654056	0.862152	0.743549	0.879742
	0.366643	0.334215	0.830543	0.751339	0.73352	0.880953
	0.10568		0.605614	0.676354	0.897847	0.846797
	0.275415		0.641095	0.888013	0.908343	0.870655
	0.179057		0.654693	0.837943		0.850699
Synchrony (-13.17 nS)	0.346865	0.501854	0.853248	0.834498	0.912126	0.918783
	0.353159	0.491719	0.89067	0.883029	0.927767	0.961028
	0.416876	0.310513	0.844444	0.903143	0.869536	0.943352
	0.296517	0.54842	0.804229	0.909578	0.898382	0.920236
	0.226352	0.395895	0.854885	0.871062	0.897441	0.929248
	0.324792	0.418327	0.761839	0.924555	0.905384	0.943709
	0.328759		0.68705	0.887267		0.973531
Brief protocol description: Each cell was tested repeatedly at increasing oscillatory GABA conductance. Firing frequencies close to the GABA oscillation frequency were used (5-15Hz for 10Hz and 35-45Hz for 40Hz).

## Sheet: 8d
Figure 8d
GABA conductance (nS)	0.2	0.4	0.9	1.4	1.9	2.4
Synchrony (Control)	0.222205	0.325992	0.55222	0.719533	0.82869	0.857502
	0.0114449	0.345512	0.765599	0.64809	0.589311	0.878106
	0.295164	0.482654	0.775852	0.727624	0.729977	0.759257
	0.220763	0.409267	0.552913	0.716819	0.734995	0.868415
	0.221506	0.370827	0.641382	0.615252	0.820988	0.756573
	0.34649	0.406799	0.364267	0.816737	0.867178	0.834896
	0.267409	0.343003	0.508673	0.618067	0.889585
Synchrony (3.57 nS)	0.223677	0.301438	0.71806	0.666613	0.763316	0.90997
	0.464992	0.436889	0.77833	0.523145	0.690918	0.928269
	0.326657	0.327159	0.483758	0.801537	0.891195	0.816527
	0.115217	0.539554	0.589309	0.712915	0.759345	0.868487
	0.340707	0.111018	0.69601	0.603508	0.875007	0.811259
	0.27786	0.28382	0.546738	0.760039	0.824047	0.827224
	0.31334	0.622345	0.461858	0.607278	0.823203	0.771356
Synchrony (-3.57 nS)	0.452008	0.0821315	0.421349	0.864293	0.725424	0.79813
	0.265989	0.30623	0.634041	0.725304	0.673682	0.702802
	0.139331	0.228133	0.313023	0.59633	0.817462	0.754527
	0.213588	0.424426	0.874802	0.713528	0.699481	0.793716
	0.0390865	0.490044	0.657385	0.696005	0.699139	0.736582
	0.201374	0.171404	0.760715	0.604244	0.813197	0.862891
	0.0128669	0.28138	0.875302		0.72613	0.968763
Brief protocol description: Each cell was tested repeatedly at increasing oscillatory GABA conductance. Firing frequencies close to the GABA oscillation frequency were used (5-15Hz for 10Hz and 35-45Hz for 40Hz).

## Sheet: 8e
	10Hz GABA Oscillation			40Hz GABA Oscillation
	Positive Ratio	Negative Ratio		Positive Ratio	Negative Ratio
	0.712479	1.00451		0.951392	1.1087
	0.548835	1.05268		0.912424	0.765767
	0.852414	1.09995		1.05068	0.943301
	0.820659	1.46673		0.8524	1.0159
	0.469531	2.63206		1.08228	1.11337
	0.877429	1.22209		0.928517	0.673795
	0.710149	1.16543			0.985551
	0.848619	1.23171
	0.887943	1.20068
	0.865485	1.27678
