# Supplementary material for: Stochastic and deterministic dynamics of intrinsically irregular firing in cortical inhibitory interneurons
Source: eLife. 2016 Aug 18;5:e16475. doi: 10.7554/eLife.16475 (PMC5030087; doi:10.7554/eLife.16475)
Supplement: Source code 1. — DOI: http://dx.doi.org/10.7554/eLife.16475.025 [file elife-16475-code1.zip]

Archive with 63 entries (55 files):
- bin/
- bin/irregsim/
- bin/irregsim/ISCellSim6.class
- bin/irregsim/ISCellSim6Config.class
- bin/irregsim/ISCellSimEns1.class
- bin/irregsim/ISCellSimEns1Config.class
- bin/irregsim/Model.class
- bin/irregsim/ModelConfig.class
- bin/irregsim/NoisyModel.class
- bin/irregsim/OhmicConductanceStim.class
- bin/irregsim/RK4NoisyStepper.class
- bin/irregsim/RK4Stepper.class
- bin/irregsim/Simulator.class
- bin/irregsim/Stepper.class
- bin/irregsim/StepsStimulus.class
- bin/irregsim/Stimulus.class
- bin/Jama/
- bin/Jama/CholeskyDecomposition.class
- bin/Jama/EigenvalueDecomposition.class
- bin/Jama/LUDecomposition.class
- bin/Jama/Matrix.class
- bin/Jama/QRDecomposition.class
- bin/Jama/SingularValueDecomposition.class
- bin/Jama/util/
- bin/Jama/util/Maths.class
- buildirregjava.m
- detectspikes.m
- fig6a.m
- fig6c.m
- fig7d.m
- Notes on running model code.txt
- src/
- src/irregsim/
- src/irregsim/CholeskyDecomposition.java
- src/irregsim/EigenvalueDecomposition.java
- src/irregsim/ISCellSim6.java
- src/irregsim/ISCellSim6Config.java
- src/irregsim/ISCellSimEns1.java
- src/irregsim/ISCellSimEns1Config.java
- src/irregsim/LUDecomposition.java
- src/irregsim/Matrix.java
- src/irregsim/Model.java
- src/irregsim/ModelConfig.java
- src/irregsim/NoisyModel.java
- src/irregsim/OhmicConductanceStim.java
- src/irregsim/QRDecomposition.java
- src/irregsim/RK4NoisyStepper.java
- src/irregsim/RK4Stepper.java
- src/irregsim/Simulator.java
- src/irregsim/SingularValueDecomposition.java
- src/irregsim/Stepper.java
- src/irregsim/StepsStimulus.java
- src/irregsim/Stimulus.java
- src/Jama/
- src/Jama/CholeskyDecomposition.java
- src/Jama/EigenvalueDecomposition.java
- src/Jama/LUDecomposition.java
- src/Jama/Matrix.java
- src/Jama/QRDecomposition.java
- src/Jama/SingularValueDecomposition.java
- src/Jama/util/
- src/Jama/util/Maths.java
- xcorrspike.m
