# Supplementary material for: Stochastic and deterministic dynamics of intrinsically irregular firing in cortical inhibitory interneurons
Source: eLife. 2016 Aug 18;5:e16475. doi: 10.7554/eLife.16475 (PMC5030087; doi:10.7554/eLife.16475)
Supplement: Source code 1. — DOI: http://dx.doi.org/10.7554/eLife.16475.025 [file elife-16475-code1.zip › buildirregjava.m]

% compiles all the Java code necessary for the Irregular Spiking Model.
% the class files are placed in subdirectory bin, and the package structure
% of subfolders is created.
% Hugh Robinson, 2016

% Jama package:
!javac -nowarn -d bin -cp src src\Jama\util\Maths.java
!javac -nowarn -d bin -cp src src\Jama\Matrix.java
!javac -nowarn -d bin -cp src src\Jama\EigenvalueDecomposition.java
!javac -nowarn -d bin -cp src src\Jama\LUDecomposition.java
!javac -nowarn -d bin -cp src src\Jama\QRDecomposition.java
!javac -nowarn -d bin -cp src src\Jama\SingularValueDecomposition.java
% Irregular Spiking Model code:
!javac -d bin -cp bin src\irregsim\ModelConfig.java
!javac -d bin -cp bin src\irregsim\Model.java
!javac -d bin -cp bin src\irregsim\NoisyModel.java
!javac -d bin -cp bin src\irregsim\OhmicConductanceStim.java
!javac -d bin -cp bin src\irregsim\RK4NoisyStepper.java
!javac -d bin -cp bin src\irregsim\RK4Stepper.java
!javac -d bin -cp bin src\irregsim\Simulator.java
!javac -d bin -cp bin src\irregsim\Stepper.java
!javac -d bin -cp bin src\irregsim\Stimulus.java
!javac -d bin -cp bin src\irregsim\StepsStimulus.java
!javac -d bin -cp bin src\irregsim\ISCellSim6Config.java
!javac -d bin -cp bin src\irregsim\ISCellSim6.java
!javac -d bin -cp bin src\irregsim\ISCellSimEns1Config.java
!javac -d bin -cp bin src\irregsim\ISCellSimEns1.java
