# Supplementary material for: Stochastic and deterministic dynamics of intrinsically irregular firing in cortical inhibitory interneurons
Source: eLife. 2016 Aug 18;5:e16475. doi: 10.7554/eLife.16475 (PMC5030087; doi:10.7554/eLife.16475)
Supplement: Source code 1. — DOI: http://dx.doi.org/10.7554/eLife.16475.025 [file elife-16475-code1.zip › detectspikes.m]

function [firetimes, fireindices, spwidths, spheights] = detectspikes(waveform, thresh, samplerate)
% [firetimes, fireindices, spwidths, spheights] = detectspikes(waveform, thresh, samplerate)
%
% detects spikes in a waveform vector at a sample frequency of samplerate (Hz), by crossings
% of threshold thresh. Returns the times (firetimes) of threshold crossings in ms, and the
% corresponding index positions (fireindices), the spike widths at
% threshold (in ms), and the peak heights (spheights)
% Hugh Robinson, 2010
    diffvec = diff(waveform);
    condition_presub = (waveform(1:end-1) <= thresh);
    condition_postsupra = (waveform(2:end) > thresh);
    fireindices = find(condition_presub & condition_postsupra);
    firetimes = fireindices*1000.0/samplerate;
    condition_postsub = (waveform(2:end) <= thresh);
    condition_presupra = (waveform(1:end-1) > thresh);
    repolindices = find(condition_presupra & condition_postsub);  % find downward threshold crossings
    repoltimes = repolindices*1000.0/samplerate;

    % deal with situation where sweep ends in the middle of a spike:
    if (length(repoltimes) ~= length(firetimes))
        firetimes = firetimes(1:length(repoltimes));
        fireindices = fireindices(1:length(repoltimes));
    end

    spwidths = repoltimes - firetimes;
    nspikes = length(fireindices);
    spheights = zeros(1,nspikes);  % preallocate
    for i=1:nspikes
        spheights(i) = max(waveform(fireindices(i):repolindices(i)));
    end
end
