# Supplementary material for: Stochastic and deterministic dynamics of intrinsically irregular firing in cortical inhibitory interneurons
Source: eLife. 2016 Aug 18;5:e16475. doi: 10.7554/eLife.16475 (PMC5030087; doi:10.7554/eLife.16475)
Supplement: Source code 1. — DOI: http://dx.doi.org/10.7554/eLife.16475.025 [file elife-16475-code1.zip › fig6a.m]

% fig6a.m - script to generate responses of ISCellSim6 model (completely generalized model
% with deterministic Kv4 
% Mendonca et al, 2016

clear java
javaaddpath 'bin\';
disp('Calculating .... please wait.');

config = irregsim.ISCellSim6Config;  % a configuration object to pass to cell simulator

% set up the parameters

stimlevel = 100; % pA

% model configuration
config.ENa = 60;     % mV
config.EK = -90;    % mV
config.Vrest = -70;  % mV
config.capacitance =  8.04e-12;   % Farads
config.capacitance_2 = 8.0e-11;  % capacitance of second passive compartment
config.gi = 0.5;  % nS - the conductance of the intracellular connection between the two compartments
config.gbarNa_1 = 900;  % nS
config.gbarNaPers = 0; % deterministic NaPers level (nS)
config.gbarK4 = 7; % nS

config.gbarK3_1 = 50; % Kv3.1, nS
config.gbarK1_1 = 1.8; % Kv1.1, nS
config.ikstatic = 0;   % factor of the default measured value
config.gleak_1 = 4.1;  % leak of compartment 1 (soma)
config.gleak_2 = 0.5;  % leak of compartment 2 (passive dendrite)
config.Eleak = -70; % mV
config.NPersNaChans = 0;  % number of stochastic persistent Na channels
config.PersNa_opentime = 1;  % mean open time, in ms
config.PersNa_gamma = 0.020;   % single channel conductance in nS
config.NKv4Chans = 0;  % number of stochastic Kv4 channels
config.Kv4_opentime = 10;
config.Kv4_gamma = 0.010; % 10 pS

dt = 0.001; % ms,  integration time step
treport = 0.1;  % ms, reporting time interval
simtime = 10000;   % ms, total simulation time

% stimulus object:
s = javaArray('irregsim.StepsStimulus', 1);  % array of length 1 of Java stimulus objects

s(1) = irregsim.StepsStimulus([0 100], [0 stimlevel], 2);  % step to stimlevel pA after 200 ms
% model object, configured and stimulated:
model = irregsim.ISCellSim6(config, s);

% a RK4 stepper, starting at time 0, for this model,
rk4stepper = irregsim.RK4NoisyStepper(0, model, dt, treport, simtime);
% make the simulator, and run it
simulator = irregsim.Simulator(rk4stepper);
simulator.simulate();
tout = simulator.tout;
yout = simulator.yout;

vm_soma = yout(:,1);

plot(tout,vm_soma);

ylabel('mV');
xlabel('ms');
disp('Finished.');
