# Supplementary material for: Stochastic and deterministic dynamics of intrinsically irregular firing in cortical inhibitory interneurons
Source: eLife. 2016 Aug 18;5:e16475. doi: 10.7554/eLife.16475 (PMC5030087; doi:10.7554/eLife.16475)
Supplement: Source code 1. — DOI: http://dx.doi.org/10.7554/eLife.16475.025 [file elife-16475-code1.zip › fig7d.m]

% fig7d.m - script to calculate dependence of synchrony,
% firing frequency and CV(ISI) on gap-junctional conductance between a network of 5 IS neurons
% Mendonca et al., 2016
clear java
javaaddpath 'bin\'
disp('Calculating .... please wait.');

config = irregsim.ISCellSimEns1Config;  % a configuration object to pass to cell simulator

% set up the parameters

stimlevel = 90; % pA
gaprange = [0:0.01:0.5];
ff = zeros(1,length(gaprange));    % firing frequency
cv = zeros(1,length(gaprange));    % CV(ISI)
synchrony = zeros(1,length(gaprange));    % synchrony measure (proportion of spikes within 10 ms)

nruns = 50; % number of repeats to accumulate smooth cross-correlations.

config.gbarK4 = 0;
spike_threshold = -20;
config.ncells = 5;   % Number of cells in the ensemble

% for the moment, use default values, which are same as in irreg_spike_5
config.ENa = 60;     % mV
config.EK = -90;    % mV
config.Vrest = -70;  % mV
config.capacitance =  8.04e-12;   % Farads
config.capacitance_2 = 8.0e-11;  % capacitance of second passive compartment
config.gi = 0.5;  % nS - the conductance of the intracellular connection between the two compartments
config.gbarNa_1 = 900;  % nS
config.gbarNaPers = 0; % deterministic NaPers (nS)

config.gbarK3_1 = 50; %1800;   % Kv3.1
config.gbarK1_1 = 1.8;
config.ikstatic = 0;   % factor of the default measured value
config.gleak_1 = 4.1;  % leak of compartment 1 (soma)
config.gleak_2 = 0.5;  % leak of compartment 2 (passive dendrite)
config.Eleak = -70; % mV
config.NPersNaChans = 500;  % number of persistent Na channels
config.PersNa_opentime = 1;  % mean open time, in ms
config.PersNa_gamma = 0.020;   % single channel conductance in nS
config.NKv4Chans = 700;
config.Kv4_opentime = 10;
config.Kv4_gamma = 0.010; % 10 pS

% gap junctional coupline:
config.g_gap_soma = 0.1; %0.2; % coupling conductance between somas
config.g_gap_dend = 0;  % and dendrites

dt = 0.001; % ms  integration time step
treport = 0.1;  % ms, reporting time interval
simtime = 10000;   % ms, total simulation time

tbin = 0.5;   % for cross-correlation histogram
twindow = 50;

tic; nrunsdone = 0;

figure
for igap = 1:length(gaprange)
    totxc = zeros(1,2*round(twindow/tbin)+1); % for accumulating the crosscorrelation histogram
    total_spikes = 0;
    for irun = 1:nruns
        config.g_gap_soma = gaprange(igap);
        % stimulus object:
        s = javaArray('irregsim.StepsStimulus', 1);  % array of length 1 of Java stimulus objects
        s(1) = irregsim.StepsStimulus([0 100], [0 stimlevel], 2);  % step to stimlevel pA after 200 ms
        % model object, configured and stimulated:
        model = irregsim.ISCellSimEns1(config, s);
        % a RK4 stepper, starting at time 0, for this model,
        rk4stepper = irregsim.RK4NoisyStepper(0, model, dt, treport, simtime);
        % make the simulator, and run it
        simulator = irregsim.Simulator(rk4stepper);
        simulator.simulate();
        
        tout = simulator.tout;
        yout = simulator.yout;
        
        vm_soma(1,:) = yout(:,1);   % look at synchrony between cell 1 and cell 2
        vm_soma(2,:) = yout(:,9);
        
        spike_threshold = -20;
        [firetimes1, fireindices, spwidths, spheights] = detectspikes(vm_soma(1,:), spike_threshold, 1000/treport);
        total_spikes = total_spikes + length(firetimes1);   % count total number of spikes
        isis = diff(firetimes1);
        cv(igap) = cv(igap) + std(isis)/mean(isis);
        
        [firetimes2, fireindices, spwidths, spheights] = detectspikes(vm_soma(2,:), spike_threshold, 1000/treport);
        xc = xcorrspike(firetimes1, firetimes2, 0.5, 50);
        totxc = totxc + xc;        
        nrunsdone = nrunsdone + 1;
        hoursleft = toc*(length(gaprange)*nruns - nrunsdone)/nrunsdone/3600;
        disp(sprintf('Gap junction conductance %g, Completed run %d. %g hours left.',...
            gaprange(igap), irun, hoursleft));    
    end
    ff(igap) = total_spikes/nruns/9.9;   % 9.9s of stimulated firing per run
    cv(igap) = cv(igap)/nruns;
    % synchrony defined as the proportion of spikes within 10 ms:
    synchrony(igap) = sum(totxc(80:120))/total_spikes;    
end   % for gap

legend('0','0.02','0.05','0.1','0.2','0.5');

figure
subplot(3,1,1);
plot(gaprange, ff);
subplot(3,1,2);
plot(gaprange, cv);
subplot(3,1,3);
plot(gaprange, synchrony);
