# Supplementary material for: Stochastic and deterministic dynamics of intrinsically irregular firing in cortical inhibitory interneurons
Source: eLife. 2016 Aug 18;5:e16475. doi: 10.7554/eLife.16475 (PMC5030087; doi:10.7554/eLife.16475)
Supplement: Source code 1. — DOI: http://dx.doi.org/10.7554/eLife.16475.025 [file elife-16475-code1.zip › Notes on running model code.txt]

NOTES ON RUNNING IRREGULAR SPIKING MODEL

The model is implemented in Java, and configured and run by Matlab scripts which access the underlying Java objects, for convenience, although it is straightforward to run the model purely in Java if desired, by configuring the objects and calling the simulator from a high-level Java function rather than from Matlab.

Step 1: Using external Java code from Matlab (see Matlab Help) requires that you use the same Java compiler as that used for the built-in Java components of Matlab. This model was built with Java SE 7 jdk1.7.0_60, matching that used in Matlab 2016a. To check the version of Java used in your Matlab installation, type “version –java” at the Matlab prompt. 

Step 2: Unpack the file irregmodelcode.zip in a working directory on your hard disk, open Matlab and navigate to this directory so that it is the current directoy within Matlab.

Step 3: If your Matlab Java version matches that above, skip this step. Otherwise, you must compile the Java files yourself. You can find archive versions of the Java Development Kit (JDK) at http://www.oracle.com/technetwork/java/javase/downloads/java-archive-downloads-javase7-521261.html. Install the correct one for your version of Matlab, and add its bin directory to the system path, to make the compiler (javac) accessible. You should then be able to compile the code by running the Matlab script buildirregjava.m. This will produce all the class (compiled Java) files in the bin subdirectory. 

Step 4: You will now be able to run the other scripts (m-files), e.g. fig6a.m from within Matlab. For details of how the script and the Java code works, see the full comments embedded in the source files (.m and .java). Examples are provided of a fully deterministic model (fig6a.m), a stochastic Kv4+PersNa model (fig6d.m), and a gap-junction-coupled network (fig7d.m). It is straightforward to modify these to investigate other parameter combinations.
