# Supplementary material for: Stochastic and deterministic dynamics of intrinsically irregular firing in cortical inhibitory interneurons
Source: eLife. 2016 Aug 18;5:e16475. doi: 10.7554/eLife.16475 (PMC5030087; doi:10.7554/eLife.16475)
Supplement: Source code 1. — DOI: http://dx.doi.org/10.7554/eLife.16475.025 [file elife-16475-code1.zip › src/irregsim/ISCellSim6.java]

package irregsim;

import static java.lang.Math.*;

import java.util.Random;

import Jama.*;
/**
 * ISCellSim6 is a model of an irregular-spiking interneuron.
 * @author Hugh
 * Hugh Robinson, 2016
 * Incorporates noisy persistent sodium channels using OU noise with a fixed time constant, and a 
 * dynamic variance, proportional to the mean Na current by constant of proportionaly = single channel amplitude.
 * and Kv4 noise likewise
 * ISCellSim6 adds deterministic NaP current for complete flexibility of testing stochastic vs. deterministic
 */
public class ISCellSim6 extends NoisyModel {
	ISCellSim6Config C; // the configuration
	double ynoise[];  // vector to hold noise values for derivative of every variable
	double NaPersnoise;  // individual variables for holding level of NaPersistent
	double Kv4noise;    // and Kv4 noise
	Random generator; // a random noise generator

	
	public ISCellSim6(ISCellSim6Config config, Stimulus stim[]) {   // constructor - stores configuration;
		super(config, stim, 8);
		C = config;
	}

	final int MAX_NSPIKES = 10000;  // the maximum number of spikes
	double tspike[]; // array for storing times of spikes
	int nspikes = 0;
	/*
	 * Initialization method - should call before use, assign return value to array of variables in the simulator.
	 * @see irregsim.Model#init(double)
	 */
	public double[] init() {
		double y[] = new double[nvar];
		ynoise = new double[nvar];  // allocate and zero the noise vector
		for (int i=0; i<nvar; i++) 
			ynoise[i]=0;
		NaPersnoise = 0;
		Kv4noise = 0;
		generator = new Random();  // make new random number generator
		double v = -70;  // resting potential
		y[0]= v; 
		y[1]=minfinity(v);
		y[2]=hinfinity(v);
		y[3]=ninfinity3(v);
		y[4]=kv4_minf(v);
		y[5]=kv4_hinf(v);
		y[6]=ninfinity1(v);		
		y[7] = v;    // variable 7 is the voltage of the passive compartment
		return y;
	}
	
	
	public void derivs(double t, double y[], double dydx[]) {
		double membrane_current;

		double Isingle = C.PersNa_gamma*(C.ENa-y[0]);  // single channel current, pA
		double IbarNa = C.NPersNaChans*pow(y[1],3)*Isingle;   // mean persistent Na current
		Isingle = C.Kv4_gamma*(C.EK-y[0]);  // single channel current, pA
		double IbarKv4 = C.NKv4Chans*y[4]*y[5]*Isingle;   // mean persistent Na current

		membrane_current = C.gbarNa_1*y[1]*y[1]*y[1]*y[2]*(C.ENa - y[0]) +
				C.gbarNaPers*pow(y[1],3)*(C.ENa - y[0]) +
				IbarNa + IbarKv4 + // components of mean current coming from noise
				C.gbarK3_1*y[3]*y[3]*(C.EK- y[0])	+
				C.gbarK1_1*y[6]*y[6]*y[6]*y[6]*(C.EK-	y[0]) +
				C.gbarK4*y[4]*y[5]*(C.EK-y[0]) + 
				C.gleak_1*(C.Eleak - y[0]) +
				+ C.gi*(y[7]-y[0]) +
				C.ikstatic*ik_static(y[0]);
		
		for (int j=0; j<stim.length; j++)  // loop over all stimuli
			membrane_current += stim[j].level(t , 0, y[0]);  // get the stimulus level for this time and compartment and voltage

		
		dydx[0]	= 1e-12*membrane_current/(C.capacitance);
		dydx[1]	= alpham(y[0])*(1 -	y[1]) -	betam(y[0])*y[1];
		dydx[2]	= alphah(y[0])*(1-y[2])-betah(y[0])*y[2];
		dydx[3]	= alphan3(y[0])*(1-y[3]) -betan3(y[0])*y[3];
		dydx[4]	= (kv4_minf(y[0])-y[4])/kv4_taum(y[0]);
		dydx[5] = (kv4_hinf(y[0])-y[5])/kv4_tauh(y[0]);
		dydx[6]	= alphan1(y[0])*(1 - y[6]) - betan1(y[0])*y[6];	
		dydx[7] = 1e-12*(C.gi*(y[0]-y[7])  + C.gleak_2*(C.Eleak - y[7]))/C.capacitance_2;
	}
	
	
	public Matrix jacobian(double t, double y[]) { 
		Matrix jac = new Matrix(nvar,nvar);  // filled with zeros initially
		double v = y[0];   // voltage
		double m = y[1];   // Na activation
		double h = y[2];   // Na inactivation
		double n3 = y[3];  // Kv3.x activation
		double n4 = y[4];  // Kv4 activation
		double h4 = y[5];  // Kv4 inactivation
		double n1 = y[6];	// Kv1 activation
		
		// most of these are generated with muPad generate::C 
		
		// diagonal elements first:
		// d(dv)/dv:
		jac.set(0,0,
				1e-12*(C.gbarNa_1*y[1]*y[1]*y[1]*y[2]*(-1) +
						C.gbarK3_1*y[3]*y[3]*(-1)	+
						C.gbarK1_1*y[6]*y[6]*y[6]*y[6]*(-1) +
						C.gbarK4*y[4]*y[5]*(-1)) + 
						C.gleak_1*(-1) +
						C.ikstatic*ik_static_dv(y[0])  
						//C.gSK*y[8]*(-1)	
		);
		// d(dm)/dm:
		jac.set(1, 1, -alpham(v)-betam(v));
		// d(dh)/dh:
		jac.set(2, 2, -alphah(v)-betah(v));
		// d(dn3)/dn3:
		jac.set(3, 3, -alphan3(v)-betan3(v));
		// d(dkv4m)/dkv4m:
		
		
		// Column 1 - partial derivatives w.r.t. v of each kinetic variable:
		// dmdt/dv:
		double aa = 5.592592593 - 0.07407407407*v;   // useful constant		
		jac.set(1, 0,(40*(m - 1))/(exp(aa) - 1) + (0.02902385912*m)/exp(0.02366975952*v) + 
				(0.07407407407*exp(aa)*(40*v - 3020)*(m - 1))/pow(exp(aa) - 1,2));
		// dhdt/dv:
		aa = 0.1923076923*v + 9.855769231;
		jac.set(2, 0, 
				(0.0001447118168*(h - 1))/exp(0.04134623336*v) + 
				(0.017*h)/(1/exp(aa) - 1) + 
				(0.1923076923*h*(0.017*v + 0.8712))/(exp(aa)*pow(1/exp(aa) - 1,2)));
		// ddn3dt/dv: 
		aa = 8.050847458 - 0.08474576271*v;
		jac.set(3, 0, 		
				(n3 - 1)/(exp(aa) - 1) + (0.00112501125*n3)/exp(0.04500045*v) + 
				(0.08474576271*exp(aa)*(n3 - 1)*(v - 95))/pow(exp(aa) - 1, 2));
		// dn4dt/dv:  (Kv4)
		jac.set(4, 0, 
				(exp(v*-1.0E-1-3.0)*1.0/pow(exp(v*-1.0E-1-3.0)+1.0,2.0)*1.0E-1)/
				(exp(v*-5.472704884389109E-2)*3.457E-1+2.0875)-
				exp(v*-5.472704884389109E-2)*1.0/pow(exp(v*-5.472704884389109E-2)*
				3.457E-1+2.0875,2.0)*(n4-1.0/(exp(v*-1.0E-1-3.0)+1.0))*1.891914078533315E-2
		);
		// dh4dt/dv:
		
		jac.set(5, 0, (exp(v*8.78E-2+4.83739368)*1.0/pow(exp(v*8.78E-2+4.83739368)+1.0,2.0)*
				-8.78E-2)/(exp(v*-4.717092384254346E-2)*2.0993+4.627)-exp(v*-4.717092384254346E-2)*
				1.0/pow(exp(v*-4.717092384254346E-2)*2.0993+4.627,2.0)*(h4-1.0/
						(exp(v*8.78E-2+4.83739368)+1.0))*9.902592042265148E-2);
		// dn1dt/dv:   Kv1 activation
		jac.set(6, 0, 		
				n1*exp(v*(-1.0/3.4E1)-2.2E1/1.7E1)*1.264705882352941E-4+(n1*1.4E-2-1.4E-2)/
				(exp(v*-4.347826086956522E-1-1.91304347826087E1)-1.0)+
				exp(v*-4.347826086956522E-1-1.91304347826087E1)*1.0/
				pow(exp(v*-4.347826086956522E-1-1.91304347826087E1)-1.0,2.0)*
				(n1-1.0)*(v*1.4E-2+6.16E-1)*4.347826086956522E-1								
		);
		
		return jac;
		
		//return null;
	}

	public void advancenoise(double t, double y[], double dt, double newnoise[])
	{
		// since this noise is actually directly added to the derivative of voltage, we must divide the
		// current level by the capacitance, and scale by 1e-12 (or equivalently we could have just dealt in units of pF)
		double Isingle, Ibar, sig2, c, k;

		k = 1e-12/C.capacitance;  // scalar to convert I into dV/dt
		
		if (C.NPersNaChans > 0)   // prevent divide by zero for noise-free case
		{
			Isingle = C.PersNa_gamma*(C.ENa-y[0]);  // single channel current, pA
			Ibar = C.NPersNaChans*pow(y[1],3)*Isingle;   // mean current
			sig2 = Isingle*Ibar - pow(Ibar,2)/C.NPersNaChans;
			c = (2.0/C.PersNa_opentime)*sig2;   // Gillespie constant
			NaPersnoise = NaPersnoise*exp(-dt/C.PersNa_opentime) + 
					k*sqrt(0.5*c*C.PersNa_opentime*(1 - exp(-2*dt/C.PersNa_opentime)))*generator.nextGaussian();
		}	
			
		if (C.NKv4Chans > 0)	
		{	
			
			Isingle = C.Kv4_gamma*(C.EK-y[0]);  // single channel current, pA
			Ibar = C.NKv4Chans*y[4]*y[5]*Isingle;   // mean current
			sig2 = Isingle*Ibar - pow(Ibar,2)/C.NKv4Chans;
			c = (2.0/C.Kv4_opentime)*sig2;   // Gillespie constant
			Kv4noise = Kv4noise*exp(-dt/C.Kv4_opentime) + 
					k*sqrt(0.5*c*C.Kv4_opentime*(1 - exp(-2*dt/C.Kv4_opentime)))*generator.nextGaussian();
			
		}	
			
		ynoise[0] = NaPersnoise + Kv4noise;
					
						
		// actually only need to modify ynoise[0], but this is more general:
		// and also, actually ynoise has already been altered, as above, but this does no harm..
		// Clean this up, once things are working.
		for (int i=0; i<nvar; i++)
			newnoise[i] = ynoise[i];   

	}
	
	
	
	/** Methods for Definitions of kinetics */
	//Rate constant functions from Erisir, units of ms-1

	double alpham(double v)    // rate constants for Na channel
	{
		return (3020 - 40*v)/(exp((-75.5+v)/-13.5)-1);
	}

	double betam(double v)
	{
		return 1.2262/exp(v/42.248);
	}

	double alphah(double v)
	{
		return 0.0035/exp(v/24.186);
	}
	double betah(double v)
	{
		return -(0.8712+0.017*v)/(exp((51.25+v)/-5.2)-1);
	}

	double alphan3(double v)     // rate constants for fast-deactivating Kv3.1-Kv3.2 channels
	{
		return (95-v)/(exp((-95+v)/-11.8)-1);
	}

	double betan3(double v)
	{
		return 0.025/exp(v/22.222);
	}

	// steady-state activation and inactivation functions:

	double hinfinity(double v)   // Na channel
	{
		return alphah(v)/(alphah(v) + betah(v));
	}

	double minfinity(double v)
	{
		return alpham(v)/(alpham(v) + betam(v));
	}

	double ninfinity3(double v)   // Kv3.1-Kv3.2 channels
	{
		return alphan3(v)/(alphan3(v) + betan3(v));
	}

	//   -------  Measured Kv4 dynamics:  --------------------------

	double ik_static (double v)   // current remaining in 1 mM TEA, as measured
	{
		return -(0.0397*v*v + 8.1584*v + 404.8322);
	}
	double ik_static_dv(double v)  // d/dv of same, for Jacobian
	{
		return -(0.0397*2*v + 8.1584);
		
	}
	
	double kv4_taum(double v)
	{
		return 0.3457*exp(-v/18.2725)+2.0875;
	}

	double kv4_minf(double v)
	{
		return 1/(1 + exp(0.1*(-30-v)));   // No - actually should be this!
//		return 1/(1+exp(0.0878*(v+55.0956)));   // should be this as measured   
	}

	double kv4_tauh(double v)
	{
		return 2.0993*exp(-v/21.1995)+4.6270;
	}

	double kv4_hinf(double v)
	{
		return 1/(1 + exp(0.0878*(v+55.0956)));
	}

	double alphan1(double v)    // rate constants for normal-speed delayed rectifier Kv1.x channels
	{
		return -(0.616+0.014*v)/(exp((44+v)/-2.3)-1);
	}

	double betan1(double v)
	{
		return 0.0043/exp((44+v)/34);
	}

	double ninfinity1(double v)   // Kv1.3 channels
	{
		return alphan1(v)/(alphan1(v) + betan1(v));
	}

}
