# Supplementary material for: Stochastic and deterministic dynamics of intrinsically irregular firing in cortical inhibitory interneurons
Source: eLife. 2016 Aug 18;5:e16475. doi: 10.7554/eLife.16475 (PMC5030087; doi:10.7554/eLife.16475)
Supplement: Source code 1. — DOI: http://dx.doi.org/10.7554/eLife.16475.025 [file elife-16475-code1.zip › src/irregsim/ISCellSim6Config.java]

package irregsim;
/**
 * ISCellSim6Config simply acts as a structure, with publicly accessible fields, to encapsulate the 
 * configuration of an irregular cell simulation, and so to make the code more readable. It has fields
 * for each of the important parameters of the simulation. Initialized to reasonable values. dt, treport and
 * simtime are no longer relevant (these are controlled by Stepper). Note that these default values
 * may be set to different values by the calling Matlab script.
 * @author Hugh
 * Hugh Robinson, 2016
 * This version incorporates persistent Na
 * channels. Specify the number and single channel conductance of the persistent sodium
 * 
 *  */


public class ISCellSim6Config extends ModelConfig  {
	public double ENa = 60;     // mV
	public double EK = -90;    // mV
	public double Vrest = -70;  // mV
	public double capacitance =  8.04e-12;   // Farads
	public double capacitance_2 = 8.0e-11;  // capacitance of second passive compartment
	public double gi = 0.5;  // nS - the conductance of the intracellular connection between the two compartments
 	public double gbarNa_1 = 900;  // nS  
 	public double gbarNaPers = 0;  // nS -  amount of deterministic NaPers
	public double gbarK3_1 = 1800;   // Kv3.1
	public double gbarK1_1 = 1.8; 
	public double ikstatic = 0;   // factor of the default measured value
	public double gleak_1 = 4.1;  // leak of compartment 1 (soma)
	public double gleak_2 = 0.5;  // leak of compartment 2 (passive dendrite)
	public double gbarK4 = 0;   // Kv4.x channels
	public double Eleak = -70; // mV
	public double NPersNaChans = 50; // number of persistent Na channels
	public double PersNa_opentime = 1;  // mean open time, in ms
	public double PersNa_gamma = 0.020;   // single channel conductance in nS
	public double NKv4Chans = 50;  // number of single Kv4 channels
	public double Kv4_opentime = 10; // Kv4 open time
	public double Kv4_gamma = 0.010;  // Kv4 single channel conductance
}
