# Supplementary material for: Stochastic and deterministic dynamics of intrinsically irregular firing in cortical inhibitory interneurons
Source: eLife. 2016 Aug 18;5:e16475. doi: 10.7554/eLife.16475 (PMC5030087; doi:10.7554/eLife.16475)
Supplement: Source code 1. — DOI: http://dx.doi.org/10.7554/eLife.16475.025 [file elife-16475-code1.zip › src/irregsim/ISCellSimEns1.java]

package irregsim;

import static java.lang.Math.*;

import java.util.Random;

import Jama.*;
/**
 * ISCellSim3Model is a prototype of simple Erisir + Kv4, which seems to be our most promising model so far.
 * Stripped away KCa from ISCellSim2Model.
 * @author Hugh
 * ISCellSim5 incorporates noisy persistent sodium channels using OU noise with a fixed time constant, and a 
 * dynamic variance, proportional to the mean Na current by constant of proportionaly = single channel amplitude.
 * and Kv4 noise likewise
 * ISCellSim6 adds deterministic NaP current for complete flexibility of testing stochastic vs. deterministic (24.4.2012)
 * IrregSimEns1 is the first version of an ensemble of cells receiving identical stimulus and gap junction coupled.
 * Leave the issue of GABAergic coupling until later. All-to-all coupling - simply to address question of whether
 * irregularity increases or decreases in an ensemble.
 */
public class ISCellSimEns1 extends NoisyModel {
	ISCellSimEns1Config C; // the configuration
	double ynoise[];  // vector to hold noise values for derivative of every variable
	double NaPersnoise[];  // individual variables for holding level of NaPersistent
	double Kv4noise[];    // and Kv4 noise
	Random generator; // a random noise generator


	public ISCellSimEns1(ISCellSimEns1Config config, Stimulus stim[]) {   // constructor - stores configuration;
		super(config, stim, (config.ncells)*8);
		C = config;
	}

	//	final int MAX_NSPIKES = 10000;  // the maximum number of spikes
	//	double tspike[]; // array for storing times of spikes
	//	int nspikes = 0;
	/*
	 * Initialization method - should call before use, assign return value to array of variables in the simulator.
	 * @see irregsim.Model#init(double)
	 */
	public double[] init() {

		double y[] = new double[nvar];
		ynoise = new double[nvar];  // allocate and zero the noise vector
		for (int i=0; i<nvar; i++) 
			ynoise[i]=0;

		NaPersnoise = new double[C.ncells];   // one noise variable for each cell
		Kv4noise = new double[C.ncells];				

		generator = new Random();  // make new random number generator
		double v = -70;  // resting potential

		for (int icell=0; icell<C.ncells; icell++)
		{
			NaPersnoise[icell] = 0;
			Kv4noise[icell] = 0;
			y[icell*8 + 0]= v; 
			y[icell*8 + 1]=minfinity(v);
			y[icell*8 + 2]=hinfinity(v);
			y[icell*8 + 3]=ninfinity3(v);
			y[icell*8 + 4]=kv4_minf(v);
			y[icell*8 + 5]=kv4_hinf(v);
			y[icell*8 + 6]=ninfinity1(v);		
			y[icell*8 + 7] = v;    // variable 7 is the voltage of the passive compartment
		}
		return y;
	}


	public void derivs(double t, double y[], double dydx[]) {
		double membrane_current;

		for (int icell=0; icell<C.ncells; icell++)
		{
			double Isingle = C.PersNa_gamma*(C.ENa-y[icell*8 + 0]);  // single channel current, pA
			double IbarNa = C.NPersNaChans*pow(y[icell*8 +1],3)*Isingle;   // mean persistent Na current
			Isingle = C.Kv4_gamma*(C.EK-y[icell*8 +0]);  // single channel current, pA
			double IbarKv4 = C.NKv4Chans*y[icell*8 +4]*y[icell*8 +5]*Isingle;   // mean persistent Na current

			membrane_current = C.gbarNa_1*y[icell*8 +1]*y[icell*8 +1]*y[icell*8 +1]*y[icell*8 +2]*(C.ENa - y[icell*8 +0]) +
					C.gbarNaPers*pow(y[icell*8 +1],3)*(C.ENa - y[icell*8 +0]) +
					IbarNa + IbarKv4 + // components of mean current coming from noise
					C.gbarK3_1*y[icell*8 +3]*y[icell*8 +3]*(C.EK- y[icell*8 +0])	+
					C.gbarK1_1*y[icell*8 +6]*y[icell*8 +6]*y[icell*8 +6]*y[icell*8 +6]*(C.EK-	y[icell*8 +0]) +
					C.gbarK4*y[icell*8 +4]*y[icell*8 +5]*(C.EK-y[icell*8 +0]) + 
					C.gleak_1*(C.Eleak - y[icell*8 +0]) +
					+ C.gi*(y[icell*8 +7]-y[icell*8 +0]) +
					C.ikstatic*ik_static(y[icell*8 +0]);
			// Note - this should work as long as all cells are receiving identical stimulus. Will need to change for general case:
			for (int j=0; j<stim.length; j++)  // loop over all stimuli
				membrane_current += stim[j].level(t , 0, y[icell*8 +0]);  // get the stimulus level for this time and compartment and voltage

			for (int j=0; j<C.ncells; j++)
			{
				if (j != icell)
					membrane_current += ((y[j*8+0] - y[icell*8 +0])*C.g_gap_soma);   // somatic gap-junctional coupling
			}

			dydx[icell*8 +0]	= 1e-12*membrane_current/(C.capacitance);
			dydx[icell*8 +1]	= alpham(y[icell*8 +0])*(1 -	y[icell*8 +1]) -	betam(y[icell*8 +0])*y[icell*8 +1];
			dydx[icell*8 +2]	= alphah(y[icell*8 +0])*(1-y[icell*8 +2])-betah(y[icell*8 +0])*y[icell*8 +2];
			dydx[icell*8 +3]	= alphan3(y[icell*8 +0])*(1-y[icell*8 +3]) -betan3(y[icell*8 +0])*y[icell*8 +3];
			dydx[icell*8 +4]	= (kv4_minf(y[icell*8 +0])-y[icell*8 +4])/kv4_taum(y[icell*8 +0]);
			dydx[icell*8 +5] = (kv4_hinf(y[icell*8 +0])-y[icell*8 +5])/kv4_tauh(y[icell*8 +0]);
			dydx[icell*8 +6]	= alphan1(y[icell*8 +0])*(1 - y[icell*8 +6]) - betan1(y[icell*8 +0])*y[icell*8 +6];	
			dydx[icell*8 +7] = 1e-12*(C.gi*(y[icell*8 +0]-y[icell*8 +7])  + C.gleak_2*(C.Eleak - y[icell*8 +7]))/C.capacitance_2;
		}
	}


	public Matrix jacobian(double t, double y[]) { 
		Matrix jac = new Matrix(nvar,nvar);  // filled with zeros initially
		// compute Jacobian here if using an implicit method for integration.
		return jac;
	}

	public void advancenoise(double t, double y[], double dt, double newnoise[])
	{
		// since this noise is actually directly added to the derivative of voltage, we must divide the
		// current level by the capacitance, and scale by 1e-12 (or equivalently we could have just dealt in units of pF)
		double Isingle, Ibar, sig2, c, k;

		k = 1e-12/C.capacitance;  // scalar to convert I into dV/dt
		for (int icell=0; icell<C.ncells; icell++)
		{
			if (C.NPersNaChans > 0)   // prevent divide by zero for noise-free case
			{
				Isingle = C.PersNa_gamma*(C.ENa-y[icell*8 +0]);  // single channel current, pA
				Ibar = C.NPersNaChans*pow(y[icell*8 +1],3)*Isingle;   // mean current
				sig2 = Isingle*Ibar - pow(Ibar,2)/C.NPersNaChans;
				c = (2.0/C.PersNa_opentime)*sig2;   // Gillespie constant
				NaPersnoise[icell] = NaPersnoise[icell]*exp(-dt/C.PersNa_opentime) + 
						k*sqrt(0.5*c*C.PersNa_opentime*(1 - exp(-2*dt/C.PersNa_opentime)))*generator.nextGaussian();
			}	

			if (C.NKv4Chans > 0)	
			{	

				Isingle = C.Kv4_gamma*(C.EK-y[icell*8 +0]);  // single channel current, pA
				Ibar = C.NKv4Chans*y[icell*8 +4]*y[icell*8 +5]*Isingle;   // mean current
				sig2 = Isingle*Ibar - pow(Ibar,2)/C.NKv4Chans;
				c = (2.0/C.Kv4_opentime)*sig2;   // Gillespie constant
				Kv4noise[icell] = Kv4noise[icell]*exp(-dt/C.Kv4_opentime) + 
						k*sqrt(0.5*c*C.Kv4_opentime*(1 - exp(-2*dt/C.Kv4_opentime)))*generator.nextGaussian();

			}	

			ynoise[icell*8 +0] = NaPersnoise[icell] + Kv4noise[icell];


		}
		// actually only need to modify ynoise[0], but this is more general:
		// and also, actually ynoise has already been altered, as above, but this does no harm..
		// Clean this up, once things are working.
		for (int i=0; i<nvar; i++)
			newnoise[i] = ynoise[i];   
	}


	/** Methods for Definitions of kinetics */
	//Rate constant functions from Erisir, units of ms-1

	double alpham(double v)    // rate constants for Na channel
	{
		return (3020 - 40*v)/(exp((-75.5+v)/-13.5)-1);
	}

	double betam(double v)
	{
		return 1.2262/exp(v/42.248);
	}

	double alphah(double v)
	{
		return 0.0035/exp(v/24.186);
	}
	double betah(double v)
	{
		return -(0.8712+0.017*v)/(exp((51.25+v)/-5.2)-1);
	}

	double alphan3(double v)     // rate constants for fast-deactivating Kv3.1-Kv3.2 channels
	{
		return (95-v)/(exp((-95+v)/-11.8)-1);
	}

	double betan3(double v)
	{
		return 0.025/exp(v/22.222);
	}

	// steady-state activation and inactivation functions:

	double hinfinity(double v)   // Na channel
	{
		return alphah(v)/(alphah(v) + betah(v));
	}

	double minfinity(double v)
	{
		return alpham(v)/(alpham(v) + betam(v));
	}

	double ninfinity3(double v)   // Kv3.1-Kv3.2 channels
	{
		return alphan3(v)/(alphan3(v) + betan3(v));
	}

	//   -------  Measured Kv4 dynamics:  --------------------------

	double ik_static (double v)   // current remaining in 1 mM TEA, as measured
	{
		return -(0.0397*v*v + 8.1584*v + 404.8322);
	}
	double ik_static_dv(double v)  // d/dv of same, for Jacobian
	{
		return -(0.0397*2*v + 8.1584);

	}

	double kv4_taum(double v)
	{
		return 0.3457*exp(-v/18.2725)+2.0875;
	}

	double kv4_minf(double v)
	{
		return 1/(1 + exp(0.1*(-30-v)));   // No - actually should be this!
		//		return 1/(1+exp(0.0878*(v+55.0956)));   // should be this as measured   
	}

	double kv4_tauh(double v)
	{
		return 2.0993*exp(-v/21.1995)+4.6270;
	}

	double kv4_hinf(double v)
	{
		return 1/(1 + exp(0.0878*(v+55.0956)));
	}

	double alphan1(double v)    // rate constants for normal-speed delayed rectifier Kv1.x channels
	{
		return -(0.616+0.014*v)/(exp((44+v)/-2.3)-1);
	}

	double betan1(double v)
	{
		return 0.0043/exp((44+v)/34);
	}

	double ninfinity1(double v)   // Kv1.3 channels
	{
		return alphan1(v)/(alphan1(v) + betan1(v));
	}

}
