# Supplementary material for: Stochastic and deterministic dynamics of intrinsically irregular firing in cortical inhibitory interneurons
Source: eLife. 2016 Aug 18;5:e16475. doi: 10.7554/eLife.16475 (PMC5030087; doi:10.7554/eLife.16475)
Supplement: Source code 1. — DOI: http://dx.doi.org/10.7554/eLife.16475.025 [file elife-16475-code1.zip › src/irregsim/Model.java]

package irregsim;

import java.io.*;
import Jama.*;   // Matrix type
/**
 * Model encapsulates the description of the dynamical system, with derivative functions, as well as
 * (rhs) Stimulus definition. 
 * @author Hugh
 * Hugh Robinson, 2016
 */
public abstract class Model implements Serializable {
	public int nvar;  // number of variables in the model
	public ModelConfig config;
	public Stimulus stim[];
	public Model(ModelConfig mc, Stimulus s[], int nv) {
		config = mc;
		stim = s;
		nvar = nv;
	}
	public abstract void derivs(double t, double y[], double dydx[]);
	public abstract Matrix jacobian(double t, double y[]);
	public abstract double[] init();
}
