# Supplementary material for: Stochastic and deterministic dynamics of intrinsically irregular firing in cortical inhibitory interneurons
Source: eLife. 2016 Aug 18;5:e16475. doi: 10.7554/eLife.16475 (PMC5030087; doi:10.7554/eLife.16475)
Supplement: Source code 1. — DOI: http://dx.doi.org/10.7554/eLife.16475.025 [file elife-16475-code1.zip › src/irregsim/NoisyModel.java]

package irregsim;
// Hugh Robinson, 2016
public abstract class NoisyModel extends Model {

	public NoisyModel(ModelConfig mc, Stimulus s[], int nv) {
		super(mc, s, nv);
	}
	/** 
	 * This method should advance the internal noise vector by one time step dt, and on exit
	 * newnoise should contain a vector of the updated noise for each dynamical variable. Passing
	 * t and y to it allow it to be time-dependent, or to be dynamical noise (i.e. its strength
	 * could be dependent on y itself).
	 * @param t
	 * @param dt
	 */
	public abstract void advancenoise(double t, double y[], double dt, double newnoise[]);
}
