# Supplementary material for: Stochastic and deterministic dynamics of intrinsically irregular firing in cortical inhibitory interneurons
Source: eLife. 2016 Aug 18;5:e16475. doi: 10.7554/eLife.16475 (PMC5030087; doi:10.7554/eLife.16475)
Supplement: Source code 1. — DOI: http://dx.doi.org/10.7554/eLife.16475.025 [file elife-16475-code1.zip › src/irregsim/RK4NoisyStepper.java]

package irregsim;
/**
 * RK4NoisyStepper is like RK4Stepper but also calls the advancenoise() method of the model
 * @author Hugh
 * Hugh Robinson, 2016
 */
public class RK4NoisyStepper extends Stepper {
	double dym[], dyt[], yt[];
	double hh, h6, th;
	double lastynoise[];  // holds vector of last noise values (going into this time step)
	double ynoise[];  // to hold vector of new noise values
	NoisyModel nmodel;   // overloads the parent model
	
	public RK4NoisyStepper(double t1, NoisyModel m, double time_step, double report_interval, 
			double simulation_time) {
		super(t1, m, time_step, report_interval, simulation_time);
		nmodel = m;  // unattractive hack, clean up in future
		yt = new double[m.nvar];  // used in RK4 algorithm - intermediate y values		
		dyt = new double[m.nvar]; // and corresponding derivatives
		dym = new double[m.nvar];
		lastynoise = new double[m.nvar];
		for (int i=0; i<m.nvar; i++)  // init to zero
			lastynoise[i] = 0;
		ynoise = new double[m.nvar];
	}

	public void step() {
						
		hh = dt*0.5;  // put inside step to allow future variable step size
		h6 = dt/6.0;
		th = t + hh;  // time halfway through full step

		nmodel.derivs(t,y,dydx);   // advance the variables - calculate dydx at t

		for (int i=0; i<nmodel.nvar; i++)  // first copy current ynoise into lastynoise
			lastynoise[i] = ynoise[i];
		
		nmodel.advancenoise(t, y, dt, ynoise);  // now get the new noise values into ynoise
		
		for (int i=0; i<nmodel.nvar; i++)    // Euler substep to midpoint of interval
		{
			dydx[i] += lastynoise[i];  // add in the noise to derivative
			yt[i] = y[i] + hh*dydx[i]; 		
		}
		nmodel.derivs(th, yt, dyt); // compute derivatives at yt -- into dyt;
		
		for (int i=0; i<nmodel.nvar; i++)    // recompute midpoint y using this extrapolated dyt
		{
			dyt[i] += 0.5*(lastynoise[i] + ynoise[i]);
			yt[i] = y[i] + hh*dyt[i]; 
		}
		nmodel.derivs(th, yt, dym);  // compute derivatives again at this yt -- into dym
		for (int i=0; i<nmodel.nvar; i++)   {       
			dym[i] += 0.5*(lastynoise[i] + ynoise[i]);
			yt[i] = y[i] + dt*dym[i];  // make a full step using this dym
			dym[i] += dyt[i];		// then add dyt into dym
		}
		nmodel.derivs(t+dt, yt, dyt);  // make a full step using dyt
		for (int i=0; i<nmodel.nvar; i++)  // finally update the y vector
			y[i] = y[i] + h6*(dydx[i] + dyt[i] + 2.0*dym[i]);
		t += dt;  // advance the time
	}
		
}  // class RK4NoisyStepper
