# Supplementary material for: Stochastic and deterministic dynamics of intrinsically irregular firing in cortical inhibitory interneurons
Source: eLife. 2016 Aug 18;5:e16475. doi: 10.7554/eLife.16475 (PMC5030087; doi:10.7554/eLife.16475)
Supplement: Source code 1. — DOI: http://dx.doi.org/10.7554/eLife.16475.025 [file elife-16475-code1.zip › src/irregsim/RK4Stepper.java]

package irregsim;
// Runge-Kutta 4th order stepper
// Hugh Robinson, 2016
public class RK4Stepper extends Stepper {
	double dym[], dyt[], yt[];
	double hh, h6, th;
	
	public RK4Stepper(double t1, Model m, double time_step, double report_interval, 
			double simulation_time) {
		super(t1, m, time_step, report_interval, simulation_time);
		yt = new double[m.nvar];  // used in RK4 algorithm - intermediate y values		
		dyt = new double[m.nvar]; // and corresponding derivatives
		dym = new double[m.nvar];
		
	}

	public void step() {
		hh = dt*0.5;  // put inside step to allow future variable step size
		h6 = dt/6.0;
		th = t + hh;  // time halfway through full step

		model.derivs(t,y,dydx);   // advance the variables - calculate dydx at t
		for (int i=0; i<model.nvar; i++)    // Euler substep to midpoint of interval
			yt[i] = y[i] + hh*dydx[i]; 		
		model.derivs(th, yt, dyt); // compute derivatives at yt -- into dyt;
		for (int i=0; i<model.nvar; i++)    // recompute midpoint y using this extrapolated dyt
			yt[i] = y[i] + hh*dyt[i]; 
		model.derivs(th, yt, dym);  // compute derivatives again at this yt -- into dym
		for (int i=0; i<model.nvar; i++)   {       
			yt[i] = y[i] + dt*dym[i];  // make a full step using this dym
			dym[i] += dyt[i];		// then add dyt into dym
		}
		model.derivs(t+dt, yt, dyt);  // make a full step using dyt
		for (int i=0; i<model.nvar; i++)  // finally update the y vector
			y[i] = y[i] + h6*(dydx[i] + dyt[i] + 2.0*dym[i]);
		t += dt;  // advance the time
	}
		
}  // class RK4Stepper
