# Supplementary material for: Stochastic and deterministic dynamics of intrinsically irregular firing in cortical inhibitory interneurons
Source: eLife. 2016 Aug 18;5:e16475. doi: 10.7554/eLife.16475 (PMC5030087; doi:10.7554/eLife.16475)
Supplement: Source code 1. — DOI: http://dx.doi.org/10.7554/eLife.16475.025 [file elife-16475-code1.zip › src/irregsim/Simulator.java]

package irregsim;

import static java.lang.Math.*;  // access Math functions like exp
import java.io.*;

/** 
 * Simulator is an abstract class defining a general simulator object, which controls the process of
 * simulation of a Model.
 * @author Hugh Robinson
 * 2016
 */

 class Simulator implements Serializable {

	// fixed model parameters:
	final double ENa = 60;     // mV
	final double EK = -90;    // mV
	final double Vrest = -70;  // mV
	final int MAX_NSPIKES = 10000;  // the maximum number of spikes

	boolean spiked = false;  // flag to signal that a spike has occurred
	double tlastspike=0.0, lastv = 0.0;  // variables used for spike detection
	double tspike[]; // array for storing times of spikes
	int nspikes = 0;

	private ModelConfig C;
	private Stimulus S[];
	private Stepper stepper; 
	private Model model;
	
	public double[] tout;  // output - to store the time vector  - directly accessible from Matlab
	public double[][] yout;   // output - to store values of variables at each time point - likewise
	public double[][] ynoiseout;  // output - to store values of noise variables for a noisy model

	
	public Simulator(Stepper st) {  // constructor - must declare public to be visible to Matlab
		stepper = st;  // stepper - already preconfigured and stimulated
		model = st.model;
		C = model.config;
		S = model.stim;
		tspike = new double[MAX_NSPIKES];  // allocate array for spike times
	}

	public void simulate()  // method to do the simulation  - analogous to odeint in Numerical Recipes
	{
		double y[] = stepper.y;  // y belongs to the stepper object - access it
		double ynoise[]=null;    // to store the noise if the model is noisy
		boolean noisymodel = (stepper instanceof RK4NoisyStepper);
		if (noisymodel)
		{
			ynoise = ((RK4NoisyStepper) stepper).ynoise;
		}

		int nreport = (int) floor(stepper.treport/stepper.dt);    // number of steps per reporting interval
		int totalcount = (int) floor((stepper.simtime/stepper.dt/nreport))+1;  // total number of output points
		int i;  // loop counter
		
		yout = new double[totalcount][model.nvar];   // the output matrix for values of variables
		tout = new double[totalcount];      // time values
		if (noisymodel)
			ynoiseout = new double[totalcount][model.nvar];  // allocate the output matrix for noise if required
		
		tlastspike = 0.0;   // init variables relating to spiking
		spiked = false;
		lastv = 0.0;
		nspikes = 0;
		
		int icount=1;  // counter for number of time steps

		// output initial values
		tout[0] = stepper.t;   // first time value output 
		for (i=0; i<model.nvar; i++)
			yout[0][i]=y[i];

		int ireport=0;	// used to count up to nreport      
		while (icount < totalcount)
		{
			stepper.step();  // updates time to t+C.dt, and y vector to new values
			ireport++;
			if (ireport == nreport)  {  // write out values
				ireport = 0;   // wrap around and start another count
				tout[icount] = stepper.t;
				for (int j=0; j<model.nvar; j++)   // and y 
					yout[icount][j] = y[j];
				if (noisymodel)
				{
					for (int jj=0; jj<model.nvar; jj++)   // and ynoise 
						ynoiseout[icount][jj] = ynoise[jj];
				}
				icount++;
			}	          
		}
		//System.out.println("Successfully finished simulation.");
	}    // simulate method

}   // class Simulator
