# Supplementary material for: Stochastic and deterministic dynamics of intrinsically irregular firing in cortical inhibitory interneurons
Source: eLife. 2016 Aug 18;5:e16475. doi: 10.7554/eLife.16475 (PMC5030087; doi:10.7554/eLife.16475)
Supplement: Source code 1. — DOI: http://dx.doi.org/10.7554/eLife.16475.025 [file elife-16475-code1.zip › src/irregsim/Stepper.java]

package irregsim;
import java.io.*;
// Abstract class for stepper objects
// Hugh Robinson, 2016
public abstract class Stepper implements Serializable {
	public double y[];  // shared access needed by Simulator
	double dydx[];
	public double t;  // needs to be accessible to simulator, for output
	public Model model;
	public double dt = 0.01;  // ms
	public double treport = 0.1;  // ms, intervals for reporting values
	public double simtime = 1000; // ms, total simulation time
	
	/*
	 * Constructor initializes the y vector and time, ready to start simulation
	 */
	public Stepper(double t1, Model m, double time_step, double report_interval, 
			double simulation_time) 
	{
		t = t1;
		model = m;
		y = model.init();  // makes the initial y-vector
		dydx =  new double[model.nvar];   // evaluated and used within step
		dt = time_step;
		treport = report_interval;
		simtime = simulation_time;
	}
	/*
	 * Take one step by timestep of dt
	 */
	public abstract void step();
	
}
