# Supplementary material for: Stochastic and deterministic dynamics of intrinsically irregular firing in cortical inhibitory interneurons
Source: eLife. 2016 Aug 18;5:e16475. doi: 10.7554/eLife.16475 (PMC5030087; doi:10.7554/eLife.16475)
Supplement: Source code 1. — DOI: http://dx.doi.org/10.7554/eLife.16475.025 [file elife-16475-code1.zip › src/irregsim/StepsStimulus.java]

package irregsim;

//a derived class which allows steps to different levels at defined times
// Hugh Robinson, 2016
public class StepsStimulus extends Stimulus {
	public double tstart[];  // starting times of each epoch 
	public double lev[];     // associated step levels of the stimulus
	public int nsteps;       // number of epochs or steps
	public StepsStimulus(double ts[], double lv[], int ns) {   // varargs constructor
		tstart = ts;
		lev = lv;
		nsteps = ns;
	}
	public double level(double t, int compartment, double v) {
		double retlevel = 0.0;
		for (int i=0; i<nsteps; i++)
		{
			if (t>tstart[i])
				retlevel = lev[i];
		}		
		return retlevel;
	}
}
