# Supplementary material for: Stochastic and deterministic dynamics of intrinsically irregular firing in cortical inhibitory interneurons
Source: eLife. 2016 Aug 18;5:e16475. doi: 10.7554/eLife.16475 (PMC5030087; doi:10.7554/eLife.16475)
Supplement: Source code 1. — DOI: http://dx.doi.org/10.7554/eLife.16475.025 [file elife-16475-code1.zip › src/irregsim/Stimulus.java]

package irregsim;
// This class hierarchy defines the stimulus objects used to stimulate cells defined by 
// ISCellSimConfig using simulator objects of class ISCellSim
// Hugh Robinson, 2016
import java.io.*;

abstract class Stimulus implements Serializable {
// The abstract superclass of all stimulus-derived classes
	abstract double level(double t, int compartment, double voltage);
}
