# Supplementary material for: Stochastic and deterministic dynamics of intrinsically irregular firing in cortical inhibitory interneurons
Source: eLife. 2016 Aug 18;5:e16475. doi: 10.7554/eLife.16475 (PMC5030087; doi:10.7554/eLife.16475)
Supplement: Source code 1. — DOI: http://dx.doi.org/10.7554/eLife.16475.025 [file elife-16475-code1.zip › src/Jama/util/Maths.java]

package Jama.util;


public class Maths {


   /** sqrt(a^2 + b^2) without under/overflow. **/


   public static double hypot(double a, double b) {

      double r;

      if (Math.abs(a) > Math.abs(b)) {

         r = b/a;

         r = Math.abs(a)*Math.sqrt(1+r*r);

      } else if (b != 0) {

         r = a/b;

         r = Math.abs(b)*Math.sqrt(1+r*r);

      } else {

         r = 0.0;

      }

      return r;

   }

}
