# Supplementary material for: Stochastic and deterministic dynamics of intrinsically irregular firing in cortical inhibitory interneurons
Source: eLife. 2016 Aug 18;5:e16475. doi: 10.7554/eLife.16475 (PMC5030087; doi:10.7554/eLife.16475)
Supplement: Source code 1. — DOI: http://dx.doi.org/10.7554/eLife.16475.025 [file elife-16475-code1.zip › xcorrspike.m]

function y = xcorrspike( a, b, tbin, twindow )
    % Y = XCORRSPIKE(A, B, TBIN)
    %   Returns the cross-correlation of two spike trains A and B specified
    %   as lists of spike times, using a time bin size of TBIN, over the 
    %   time window TWINDOW.
    %   Use in conjunction with DETECTSPIKES
    %   Hugh Robinson, 2012
    tmin = min([a b]);  % minimum and maximum spike times
    tmax = max([a b]);
    
    abuf = zeros(1,ceil((tmax-tmin)/tbin)+1);  % make spike buffers for each spike train
    bbuf = zeros(1,ceil((tmax-tmin)/tbin)+1);
    abuf(ceil((a - tmin)/tbin)+1) = 1;  % set positions of spikes to 1
    bbuf(ceil((b - tmin)/tbin)+1) = 1;
    y = xcorr(abuf,bbuf, round(twindow/tbin));
end
